# Supplementary material for: Adherence to Eye Drops Usage in Dry Eye Patients and Reasons for Non-Compliance: A Web-Based Survey
Source: J Clin Med. 2022 Jan 12;11(2):367. doi: 10.3390/jcm11020367 (PMC8779746; doi:10.3390/jcm11020367)
Supplement: Supplementary file 1 [file jcm-11-00367-s001.zip]

Archive with 12 entries (11 files):
- Supplementary File/
- Supplementary File/Figure S1. web survey in dry eye patients.jpg
- Supplementary File/Figure S2. web survey in dry eye patients.JPG
- Supplementary File/Figure S3. web survey in dry eye patients.jpg
- Supplementary File/Figure S4. web survey in dry eye patients.JPG
- Supplementary File/File S1.pdf
- Supplementary File/Table S1. web survey in dry eye patients.pdf
- Supplementary File/Table S2. web survey in dry eye patients.pdf
- Supplementary File/Table S3. web survey in dry eye patients.pdf
- Supplementary File/Table S4. web survey in dry eye patients.pdf
- Supplementary File/Table S5. web survey in dry eye patients.pdf
- Supplementary File/Table S6. web survey in dry eye patients.pdf
